# Supplementary material for: Pneumococcal vaccination coverage and adherence to recommended dosing schedules in adults: a repeated cross-sectional study of the INTEGO morbidity registry
Source: BMC Public Health. 2023 Jun 7;23:1104. doi: 10.1186/s12889-023-15939-7 (PMC10245355; doi:10.1186/s12889-023-15939-7)
Supplement: Supplementary file 3 — Additional file 3. Proportion of adults at risk in 2019 per comorbidity and age group. [file 12889_2023_15939_MOESM3_ESM.xls]

## Sheet: population structure 2019
Proportion of adults at risk in 2019 and age group
Risk group, n	Total population	19–49 years	50–64 years	65–85 years
High-risk group, n	5315	1600	1714	2001
AIDS/HIV, n (%)	245 (4.61)	137 (8.56)	93 (5.43)	15 (0.75)
Lymphoma, n (%)	544 (10.24)	131 (8.19)	158 (9.22)	255 (12.74)
Leukaemia, n (%)	397 (7.47)	82 (5.12)	100 (5.83)	215 (10.74)
Malignant neoplasm blood,	180 (3.39)	12 (0.75)	63 (3.68)	105 (5.25)
other, n (%)
Asplenia, n (%)	72 (1.35)	27 (1.69)	17 (0.99)	28 (1.4)
Sickle-cell disease or	365 (6.87)	237 (14.81)	77 (4.49)	51 (2.55)
haemoglobinopathy, n (%)
Cerebrospinal fluid leak, n (%)	2 (0.04)	0 (0)	0 (0)	2 (0.1)
Cochlear implant, n (%)	46 (0.87)	37 (2.31)	7 (0.41)	2 (0.1)
Immunosuppressants, n (%)	1754 (33)	543 (33.94)	594 (34.66)	617 (30.83)
Glucocorticoids, n (%)	2049 (38.55)	465 (29.06)	708 (41.31)	876 (43.78)
1 high-risk comorbidity	4983 (93.75)	1531 (95.69)	1613 (94.11)	1839 (91.9)
2 high-risk comorbidities	325 (6.11)	67 (4.19)	99 (5.78)	159 (7.95)
≥ 3 high-risk comorbidities	7 (0.13)	2 (0.12)	2 (0.12)	3 (0.15)
1 medium-risk comorbidity	1424 (26.79)	340 (21.25)	492 (28.7)	592 (29.59)
2 medium-risk comorbidities	572 (10.76)	47 (2.94)	173 (10.09)	352 (17.59)
≥ 3 medium-risk comorbidities	465 (8.75)	16 (1)	102 (5.95)	347 (17.34)
Adults with comorbidities, n	40510	11622	11452	17436
Medium-risk group
Chronic bronchitis, n (%)	1117 (2.76)	241 (2.07)	352 (3.07)	524 (3.01)
Congenital respiratory anomaly, n (%)	58 (0.14)	33 (0.28)	8 (0.07)	17 (0.1)
COPD, n (%)	4655 (11.49)	449 (3.86)	1501 (13.11)	2705 (15.51)
Asthma, n (%)	16836 (41.56)	8064 (69.39)	4640 (40.52)	4132 (23.7)
Congenital cardiovascular anomaly,	621 (1.53)	308 (2.65)	180 (1.57)	133 (0.76)
n (%)
Angina pectoris, n (%)	2404 (5.93)	127 (1.09)	618 (5.4)	1659 (9.51)
Acute myocardial infarction, n (%)	2588 (6.39)	243 (2.09)	799 (6.98)	1546 (8.87)
Chronic ischaemic heart disease, n (%)	2499 (6.17)	93 (0.8)	649 (5.67)	1757 (10.08)
Heart failure, n (%)	1293 (3.19)	60 (0.52)	174 (1.52)	1059 (6.07)
Atrial fibrillation, n (%)	4013 (9.91)	166 (1.43)	646 (5.64)	3201 (18.36)
Pulmonary heart disease, n (%)	217 (0.54)	17 (0.15)	27 (0.24)	173 (0.99)
Heart valve disease, n (%)	2210 (5.46)	258 (2.22)	528 (4.61)	1424 (8.17)
TIA, n (%)	1842 (4.55)	104 (0.89)	377 (3.29)	1361 (7.81)
CVA, n (%)	2596 (6.41)	226 (1.94)	720 (6.29)	1650 (9.46)
Peripheral arterial disease, n (%)	2576 (6.36)	379 (3.26)	657 (5.74)	1540 (8.83)
Chronic liver disease, n (%)	3998 (9.87)	874 (7.52)	1468 (12.82)	1656 (9.5)
Chronic alcohol abuse, n (%)	3107 (7.67)	969 (8.34)	1260 (11)	878 (5.04)
Chronic kidney disease, n (%)	5728 (14.14)	256 (2.2)	940 (8.21)	4532 (25.99)
Diabetes mellitus, n (%)	6349 (15.67)	502 (4.32)	1732 (15.12)	4115 (23.6)
Multiple sclerosis, n (%)	123 (0.3)	34 (0.29)	49 (0.43)	40 (0.23)
Parkinson's disease, n (%)	402 (0.99)	11 (0.09)	54 (0.47)	337 (1.93)
Muscular dystrophy, n (%)	9 (0.02)	4 (0.03)	2 (0.02)	3 (0.02)
Myasthenia gravis, n (%)	12 (0.03)	2 (0.02)	3 (0.03)	7 (0.04)
Lambert-Eaton syndrome, n (%)	0 (0)	0 (0)	0 (0)	0 (0)
Myopathy, n (%)	22 (0.05)	6 (0.05)	5 (0.04)	11 (0.06)
Motor neuron disease (ALS,	16 (0.04)	1 (0.01)	7 (0.06)	8 (0.05)
primary lateral sclerosis,
spinal muscular atrophy), n (%)
Charcot-Marie-Tooth disease, n (%)	24 (0.06)	3 (0.03)	6 (0.05)	15 (0.09)
1 medium-risk comorbidity	29201 (72.08)	10571 (90.96)	8512 (74.33)	10118 (58.03)
2 medium-risk comorbidities	7204 (17.78)	883 (7.6)	2114 (18.46)	4207 (24.13)
≥ 3 medium-risk comorbidities	4105 (10.13)	168 (1.45)	826 (7.21)	3111 (17.84)
Healthy subjects, n	148530	90398	35398	22734
Low-risk group
