# Supplementary material for: Pneumococcal vaccination coverage and adherence to recommended dosing schedules in adults: a repeated cross-sectional study of the INTEGO morbidity registry
Source: BMC Public Health. 2023 Jun 7;23:1104. doi: 10.1186/s12889-023-15939-7 (PMC10245355; doi:10.1186/s12889-023-15939-7)
Supplement: Supplementary file 4 — Additional file 4. Population structure for the two outcomes: primary vaccination and adherent second vaccination. [file 12889_2023_15939_MOESM4_ESM.xls]

## Sheet: primary vaccination
Study population for outcome primary vaccination: characteristics (n (%) and median [Q1-Q3])
Year	2017	2018	2019	2020	2021
Total population	79645	185815	194355	201995	214147
Study population	74787 (93.9)	176484 (95)	183854 (94.6)	189860 (94)	199248 (93)
High-risk group	1715 (2.3)	3702 (2.1)	3975 (2.2)	4081 (2.1)	3852 (1.9)
First vaccine	74 (4.3)	150 (4.1)	199 (5)	288 (7.1)	119 (3.1)
Female	942 (54.9)	2010 (54.3)	2136 (53.7)	2221 (54.4)	2057 (53.4)
Influenza vaccination	485 (28.3)	1145 (30.9)	1198 (30.1)	1370 (33.6)	1021 (26.5)
Increased reimbursement	327 (19.1)	807 (21.8)	852 (21.4)	832 (20.4)	809 (21)
Smoking
Ex-smoker	457 [445-472]	1148 [1128-1167]	1328 [1314-1358]	1426 [1408-1439]	1394 [1380-1420]
	27 [26-28]	31 [30-32]	33 [33-34]	35 [34-35]	36 [36-37]
Never smoker	836 [829-849]	1726 [1706-1737]	1762 [1750-1783]	1760 [1747-1766]	1642 [1612-1654]
	49 [48-49]	47 [46-47]	44 [44-45]	43 [43-43]	43 [42-43]
Smoker	414 [408-427]	834 [822-848]	876 [861-888]	904 [889-914]	824 [808-837]
	24 [24-25]	22 [22-23]	22 [22-22]	22 [22-22]	21 [21-22]
Number of high-risk comorbidities
1	1625 (94.8)	3496 (94.4)	3765 (94.7)	3879 (95.1)	3676 (95.4)
≥ 2	90 (5.2)	206 (5.6)	210 (5.3)	202 (4.9)	176 (4.6)
Number of medium-risk comorbidities
1	430 (25.1)	899 (24.3)	1024 (25.8)	1021 (25)	942 (24.5)
2	163 (9.5)	322 (8.7)	358 (9)	389 (9.5)	339 (8.8)
≥ 3	119 (6.9)	225 (6.1)	234 (5.9)	245 (6)	239 (6.2)
50+ with comorbidity group	10472 (14)	21825 (12.4)	23544 (12.8)	24816 (13.1)	24818 (12.5)
First vaccine	374 (3.6)	652 (3)	1009 (4.3)	1497 (6)	664 (2.7)
Female	5114 (48.8)	10555 (48.4)	11457 (48.7)	12081 (48.7)	12153 (49)
Influenza vaccination	4001 (38.2)	8123 (37.2)	8769 (37.2)	10621 (42.8)	8281 (33.4)
Increased reimbursement	2240 (21.4)	4819 (22.1)	5021 (21.3)	5052 (20.4)	4968 (20)
Smoking
Ex-smoker	3686 [3638-3703]	8394 [8340-8433]	9566 [9512-9599]	10439 [10390-10532]	10730 [10674-10808]
	35 [35-35]	38 [38-39]	41 [40-41]	42 [42-42]	43 [43-44]
Never smoker	4518 [4463-4544]	8840 [8805-8891]	9211 [9161-9278]	9511 [9404-9523]	9233 [9168-9293]
	43 [43-43]	40 [40-41]	39 [39-39]	38 [38-38]	37 [37-37]
Smoker	2292 [2255-2324]	4611 [4561-4642]	4778 [4730-4811]	4892 [4842-4939]	4845 [4768-4892]
	22 [22-22]	21 [21-21]	20 [20-20]	20 [20-20]	20 [19-20]
Number of medium-risk comorbidities
1	6883 (65.7)	15012 (68.8)	15958 (67.8)	16688 (67.2)	16707 (67.3)
2	2244 (21.4)	4437 (20.3)	4907 (20.8)	5204 (21)	5153 (20.8)
≥ 3	1345 (12.8)	2376 (10.9)	2679 (11.4)	2924 (11.8)	2958 (11.9)
65+ healthy group	8015 (10.7)	19618 (11.1)	20038 (10.9)	20555 (10.8)	20034 (10.1)
First vaccine	283 (3.5)	559 (2.8)	844 (4.2)	1371 (6.7)	545 (2.7)
Female	4588 (57.2)	11196 (57.1)	11395 (56.9)	11622 (56.5)	11259 (56.2)
Influenza vaccination	2904 (36.2)	7482 (38.1)	7603 (37.9)	9315 (45.3)	6819 (34)
Increased compensation	1614 (20.1)	3850 (19.6)	3771 (18.8)	3857 (18.8)	3630 (18.1)
Smoking
Ex-smoker	2857 [2832-2890]	7494 [7463-7528]	8140 [8102-8157]	8722 [8674-8744]	8682 [8666-8774]
	36 [35-36]	38 [38-38]	41 [40-41]	42 [42-43]	43 [43-44]
Never smoker	3684 [3662-3727]	8950 [8908-8998]	8870 [8816-8904]	8752 [8739-8810]	8335 [8319-8374]
	46 [46-46]	46 [45-46]	44 [44-44]	43 [42-43]	42 [42-42]
Smoker	1468 [1448-1483]	3162 [3126-3227]	3043 [3003-3098]	3064 [3023-3105]	2996 [2929-3041]
	18 [18-19]	16 [16-16]	15 [15-15]	15 [15-15]	15 [15-15]
Nontarget group	54585 (73)	131339 (74.4)	136297 (74.1)	140408 (74)	150544 (75.6)
First vaccine	131 (0.2)	335 (0.3)	386 (0.3)	639 (0.5)	302 (0.2)
Female	29330 (53.7)	71292 (54.3)	73634 (54)	75590 (53.8)	79435 (52.8)
Influenza vaccination	3284 (6)	8617 (6.6)	8782 (6.4)	11097 (7.9)	12893 (8.6)
Increased reimbursement	6686 (12.2)	15536 (11.8)	16158 (11.9)	16248 (11.6)	17047 (11.3)
Smoking
Ex-smoker	9788 [9728-9850]	28700 [28516-28754]	33316 [33276-33438]	37502 [37216-37614]	42774 [42510-42938]
	18 [18-18]	22 [22-22]	24 [24-24]	27 [26-27]	28 [28-28]
Never smoker	29406 [29308-29502]	68156 [68056-68336]	68359 [68234-68449]	67980 [67858-68183]	70585 [70377-70737]
	54 [54-54]	52 [52-52]	50 [50-50]	48 [48-49]	47 [47-47]
Smoker	15422 [15288-15527]	34464 [34372-34568]	34618 [34490-34756]	34862 [34760-35002]	37178 [37037-37403]
	28 [28-28]	26 [26-26]	25 [25-26]	25 [25-25]	25 [25-25]
Number of medium-risk comorbidities
1	4760 (8.7)	9493 (7.2)	10426 (7.6)	11169 (8)	12123 (8.1)
2	428 (0.8)	775 (0.6)	856 (0.6)	985 (0.7)	1106 (0.7)
≥ 3	101 (0.2)	148 (0.1)	157 (0.1)	165 (0.1)	177 (0.1)
The number of persons with a certain characteristic and the proportion with respect to the upper-level population is given as n (%)
Total population: total number of persons in the yearly contact group
Study population: remaining persons for outcome primary vaccination (see flowchart)
Smoking: over 20 imputed datasets, the median [Q1-Q3] of the number and proportion of persons

## Sheet: second vaccine adherence
Study population outcome second vaccine adherence: characteristics (n (%) and median [Q1-Q3])
First vaccine	PCV13	PPV23
Study population	9486	5570
High-risk group	1027 (10.8)	178 (3.2)
Female	513 (50)	87 (48.9)
Influenza vaccination	744 (72.4)	88 (49.4)
Increased reimbursement	196 (19.1)	37 (20.8)
Smoking
Never smoker	413 [406-422]	84 [74-87]
	40 [40-41]	47 [42-49]
Ex-smoker	406 [392-410]	60 [55-66]
	39 [38-40]	34 [31-37]
Smoker	213 [206-220]	38 [33-39]
	21 [20-21]	21 [18-22]
50+ with comorbidity group	3854 (40.6)	2244 (40.3)
Female	1839 (47.7)	1102 (49.1)
Influenza vaccination	2965 (76.9)	1379 (61.5)
Increased reimbursement	762 (19.8)	623 (27.8)
Smoking
Never smoker	1426 [1419-1453]	907 [891-920]
	37 [37-38]	40 [40-41]
Ex-smoker	1709 [1682-1726]	928 [916-941]
	44 [44-45]	41 [41-42]
Smoker	718 [692-729]	408 [399-423]
	19 [18-19]	18 [18-19]
65+ healthy group	3151 (33.2)	1915 (34.4)
Female	1789 (56.8)	1154 (60.3)
Influenza vaccination	2303 (73.1)	1052 (54.9)
Increased reimbursement	456 (14.5)	504 (26.3)
Smoking
Never smoker	1432 [1396-1443]	892 [875-898]
	45 [44-46]	47 [46-47]
Ex-smoker	1256 [1245-1276]	766 [743-773]
	40 [40-40]	40 [39-40]
Smoker	472 [446-486]	266 [256-278]
	15 [14-15]	14 [13-15]
Nontarget group	1454 (15.3)	1233 (22.1)
Female	799 (55)	678 (55)
Influenza vaccination	767 (52.8)	522 (42.3)
Increased reimbursement	227 (15.6)	264 (21.4)
Smoking
Never smoker	677 [670-684]	579 [570-583]
	47 [46-47]	47 [46-47]
Ex-smoker	444 [435-452]	396 [385-403]
	31 [30-31]	32 [31-33]
Smoker	334 [328-343]	259 [252-271]
	23 [23-24]	21 [20-22]
The number of persons with a certain characteristic and the proportion with respect to the upper-level population is given as n (%).
Study population: remaining persons for outcome second vaccine adherence (see flowchart)
Smoking: over 20 imputed datasets, the median [Q1-Q3] of the number and proportion of persons.
