# Supplementary material for: Pneumococcal vaccination coverage and adherence to recommended dosing schedules in adults: a repeated cross-sectional study of the INTEGO morbidity registry
Source: BMC Public Health. 2023 Jun 7;23:1104. doi: 10.1186/s12889-023-15939-7 (PMC10245355; doi:10.1186/s12889-023-15939-7)
Supplement: Supplementary file 5 — Additional file 5. Pneumococcal vaccination coverage and adherence to the 2014 recommendations. [file 12889_2023_15939_MOESM5_ESM.xls]

## Sheet: 2014 recommendations
Target group	Count of	2017	2018	2019	2020	2021
high_risk	total	2253	4791	5315	5638	5635
high_risk	immunized	612 (27.16)	1239 (25.86)	1539 (28.96)	1845 (32.72)	1902 (33.75)
high_risk	correct	326 (14.47;53.27)	698 (14.57;56.34)	888 (16.71;57.7)	1130 (20.04;61.25)	1070 (18.99;56.26)
50+_comorb	total	13101	26534	28888	31123	32406
50+_comorb	immunized	3003 (22.92)	5361 (20.2)	6353 (21.99)	7804 (25.07)	8252 (25.46)
50+_comorb	correct	2138 (16.32;71.2)	3798 (14.31;70.84)	4663 (16.14;73.4)	5984 (19.23;76.68)	6158 (19;74.62)
65+_healthy	total	9302	22181	22734	23601	23971
65+_healthy	immunized	1570 (16.88)	3122 (14.08)	3540 (15.57)	4417 (18.72)	4482 (18.7)
65+_healthy	correct	1122 (12.06;71.46)	2201 (9.92;70.5)	2610 (11.48;73.73)	3445 (14.6;77.99)	3315 (13.83;73.96)
population at risk	total	24656	53506	56937	60362	62012
population at risk	immunized	5185 (21.03)	9722 (18.17)	11432 (20.08)	14066 (23.3)	14636 (23.6)
population at risk	correct	3586 (14.54;69.16)	6697 (12.52;68.89)	8161 (14.33;71.39)	10559 (17.49;75.07)	10543 (17;72.03)
Total: total number of persons in YCG
Immunized: number of vaccinated persons
Correct: number of persons vaccinated according to the 2014 recommendations (% with respect to total; % with respect tot immunized)
