# Supplementary material for: Pneumococcal vaccination coverage and adherence to recommended dosing schedules in adults: a repeated cross-sectional study of the INTEGO morbidity registry
Source: BMC Public Health. 2023 Jun 7;23:1104. doi: 10.1186/s12889-023-15939-7 (PMC10245355; doi:10.1186/s12889-023-15939-7)
Supplement: Supplementary file 6 — Additional file 6. Adjusted odds ratios of individual characteristics for the two outcomes. [file 12889_2023_15939_MOESM6_ESM.xls]

## Sheet: aOR primary vaccination
Adjusted odds ratios for the outcome of primary vaccination
Covariate	OR (95% CI)
Influenza vaccination
No	.
Yes	6.87 (6.56-7.20)
Increased reimbursement
No	.
Yes	0.92 (0.87-0.97)
Unknown	0.92 (0.76-1.11)
Gender
Male	.
Female	0.99 (0.95-1.03)
Smoking
Never smoker	.
Ex-smoker	1.13 (1.05-1.21)
Smoker	1.02 (0.94-1.11)
Target group
No target	.
High risk	9.07 (8.31-9.90)
50+ with comorbidity	6.27 (5.90-6.66)
65+ healthy	6.33 (5.95-6.73)
Year
2017	.
2018	0.85 (0.78-0.92)
2019	1.18 (1.09-1.28)
2020	1.65 (1.53-1.78)
2021	0.78 (0.71-0.84)
OR (95% CI), OR = Odds Ratio,
CI = Confidence Interval

## Sheet: aOR adherent second vaccine
Adjusted odds ratios for the outcome of adherence to the second vaccine
First vaccine	PCV13	PPSV23
Influenza vaccination
No	.	.
Yes	1.56 (1.42-1.72)	1.22 (1.09-1.37)
Increased reimbursement
No	.	.
Yes	0.67 (0.60-0.75)	0.86 (0.76-0.97)
Unknown	0.93 (0.59-1.47)	0.92 (0.42-2.00)
Gender
Male	.	.
Female	1.03 (0.94-1.13)	0.99 (0.88-1.11)
Smoking
Never smoker	.	.
Ex-smoker	0.96 (0.84-1.09)	1.01 (0.86-1.20)
Smoker	0.99 (0.84-1.16)	1.03 (0.82-1.29)
Target group
No target	.	.
High risk	1.06 (0.89-1.25)	1.13 (0.82-1.56)
50+ with comorbidity	1.08 (0.95-1.23)	1.53 (1.32-1.77)
65+ healthy	0.90 (0.79-1.03)	1.39 (1.20-1.61)
Year of first vaccine
1996	/	.
1997	/	0.52 (0.11-2.37)
1998	/	0.27 (0.05-1.43)
1999	/	0.10 (0.01-0.68)
2000	/	0.43 (0.08-2.20)
2001	/	0.84 (0.22-3.24)
2002	/	0.79 (0.19-3.24)
2003	/	1.37 (0.35-5.26)
2004	/	0.80 (0.20-3.24)
2005	/	0.97 (0.27-3.45)
2006	/	1.27 (0.36-4.54)
2007	/	0.99 (0.28-3.51)
2008	/	0.69 (0.19-2.44)
2009	/	0.71 (0.20-2.50)
2010	/	0.53 (0.15-1.88)
2011	/	0.82 (0.23-2.90)
2012	/	0.93 (0.26-3.29)
2013	.	0.83 (0.23-2.93)
2014	4.04 (1.94-8.38)	0.81 (0.23-2.88)
2015	5.00 (2.50-10.01)	0.67 (0.19-2.39)
2016	5.77 (2.96-11.28)	/
2017	8.91 (4.57-17.38)	/
2018	9.42 (4.82-18.38)	/
2019	14.92 (7.67-29.04)	/
2020	14.36 (7.40-27.86)	/
OR (95% CI), OR = Odds Ratio, CI = Confidence Interval
